# Supplementary material for: Efficacy of Treatment for Metastatic Hormone-Sensitive Prostate Cancer: An Umbrella Review of Systematic Reviews and Meta-Analyses
Source: Cancers (Basel). 2023 Dec 6;15(24):5714. doi: 10.3390/cancers15245714 (PMC10742269; doi:10.3390/cancers15245714)
Supplement: Supplementary file 1 [file cancers-15-05714-s001.zip]

Archive with 1 entries (1 files):
- cancers-2715426-supplementary.pdf
